# Supplementary material for: RNA Structure Design Improves Activity and Specificity of trans-Splicing-Triggered Cell Death in a Suicide Gene Therapy Approach
Source: Mol Ther Nucleic Acids. 2018 Jan 31;11:41–56. doi: 10.1016/j.omtn.2018.01.006 (PMC5849863; doi:10.1016/j.omtn.2018.01.006)
Supplement: Table S3. List of Oligonucleotides, Probes, and Primers [file mmc2.xlsx]

## Sheet: Sheet1
	Table S3. List of oligonucleotides, probes, and primers.
	No.	Oligonucleotide names	Sequence (5’-3’)	Modifications
	For general cloning and sequencing
	1	FP-pVAX1 (set 1)	GACTCTTCGCGATGTACGGG
	2	RP-pVAX1 (set 1)	GTGTTGATGGCAGGGGTACG
	3	FP-pVAX1 (set 2)	TTACCCTGTTTCGGGCCC
	4	RP-pVAX1 (set 2)	GCTTCCCAACCTTACCAGAGG
	5	FP-pVAX1(set3)	CGGTTTGACTCACGGGGAT
	6	RP-pVAX1 (set 3)	GGCAAACAACAGATGGCTGG
	7	FP-pVAX1 (set 5)	CTTTTCGGGGAAATGTGCG
	8	FP-pVAX1 (3’ and 5’ par)	TGAGAAAGCGCCACGCTTC
	9	FP-pSUPER (set 1)	GTGAGCGCGCGTAATACGA
	10	RP-pSUPER (set 1)	AGGCACCCCAGGCTTTACAC
	11	FP-pEGFP.C2(set1)	CAAGGTGAACTTCAAGATCCGC
	12	RP-pEGFP.C2(set1)	ATTGCATTCATTTTATGTTTCAGGTTC
	13	FP 3’BAD	GACGCAAATGGGCGGTAG
	14	FP-5’par (2)	GTGAACCGTCAGATCGCTAGC
	15	FP-5’par (3)	CACAGGGTGAGATATCGGCC
	16	FP-5’par (4)	AGGCTCCATACCGACGATCT
	17	RP-5’par (2)	CGGGCGATTGGTCGTAATCC
	18	RP-5’par (3)	TGTCTCGACAAGCCCAGTT
	19	RP-5’par (4)	CAATGGGGCGGAGTTG
	20	RP-5’par (5)	CCATTGACGTCAATGGGGTGG
	21	FP-BssHII (check par change)	ACCTGGCGCGCACGT
	22	RP-BbsI (check par change)	CCAGCATGCCTGCTATTGTCT
	23	FP-3’ss mut change (NheI)	TCAGATCGCTAGCACCTCTCTAAA
	24	RP-3’ss mut change (PvuI)	AAAAAACGATCGGCAGACAACCCAGGCCCAGGCC
	25	FP-5’ss mut change (BssHII)	CCTGGCGCGCACGTTTGCGCGGGAGATGGGGGAGGCGAACTGATACACG
	26	FP-5’ss mut change (mismatch)	GGAGGCGAACTGATACACGGCATAGCTTTCATTTTTGTCTTTTTTTAAC
	27	RP-5’ss mut change (KpnI)	GAAGGAGGGGTACCCCC
	28	FP-HSVtk (HindIII)	CTAGACATAAGCTTATGGCTTCGTACCCCTGC
	29	RP-HSVtk (KpnI)	ACTGATCTGGTACCTCAGTTCGCCTCCCCC
	30	FP-HHRz change (mutation)	CTCATACCACATTTCAGACATAAATACATCCCCACAGCCTAAGGC
	31	FP-HHRz change (middle 2)	ATACATATACACACACACACACACTCATACCACATTTCAGACATAAATG
	32	FP-HHRz change (middle 1)	CCTCCTCCTCCTCCTCCTATATACATATACACACACACACACACTCA
	33	FP-HHRz change (KpnI)	TGGGGGTACCCCTCCTTCCTCCTCCTCCTCCTCCTCCTCCTATATA
	34	RP-HHRz change (BbvCI)	TAAACAAGTTGCTGAGGCTATCTC
	35	3’NO BD oligo 1	CTAGCGGATCCAAGCTTCC	5’PO4
	36	3’ BO BD oligo 2	TGAGGAAGCTTGGATCCG	5’PO4
	37	FP-3’block ppy (NheI)	CGCAGACGCGTGTTGATG
	38	RP-3’block ppy (MluI)	TCAGATCGCTAGCCTGGAAAAAATCGGAAAAAAAACCTCTCTAAACCTAAATTAAATTTTCTTCTC
	39	SL-BamHI	GATCTGACCAGTTTTCTGGTCA
	40	SL-SpeI	CTAGAGACCAGTTTTCTGGTCT
	For real time RT-PCR to detect splicing
	41	HSV-tk uni amplicon	CATGCCTTATGCCGTGACCGACG	5’FAM
				3’BHQ
	42	AFP probe exon 4	CTTGCACACAAAAAGCCCACTCCAGC	5’FAM
				3’BHQ
	43	AFP probe exon 5	CCTACAATTCTTCTTTGGGCTGCTCGCT	5’FAM
				3’BHQ
	44	HSV-tk probe (for 3ER)	CCCCTGCCATCAACACGCGTC	5’FAM
				3’BHQ
	45	HSV-tk probe (for 5ER )	CGACCTGGCGCGCACGTTT	5’FAM
				3’BHQ
	46	FP-HSV-mini intron uni amp	GACATCCACTTTGCCTTTCTCTC
	47	FP-HSV-uni amp	AAGCGCCCAGATAACAATGG
	48	FP-HSV tk half half uni amp	GCCTCGACCAGGGTGAGAT
	49	RP-HSV-uni amplicon	CTCATATCGGGGGGGAGG
	50	RP-afp exon 3	TTATTCACTCACCTGGTTTTCTAAACA
	51	FP-afp intron 5	GTAAATTTGTCTGGCACAGATGCA
	52	FP afp uni amp exon 4	AAGTGAAGAGGGAAGACATAACTGTTT
	53	RP afp exon 4 (set 1)	GAACTTGGAAAAGTGGGATCGA
	54	RP afp uni amp exon 5	CATAGCGAGCAGCCCAAAG
	55	FP-HSV-tk (set 1)	GATGGGGGAGGCGAACTG
	56	FP-afp exon 3	AGTCTTCAGGGTGTTTAGAAAACCA
	57	FP-afp exon 5 (set 1)	AAGGCATCCCTTCCTGTATGC
	58	RP- afp exon 6	AAGCTGCTTTCTCTTAATTCTTTTGTAAC
	59	FP-HSV-tk (set 2)	CAGGCTCCATACCGACGATC
	60	RP-afp exon 4 (set 2)	TTCTCATGGCAAAGTTCTTCCA
	61	FP-afp exon 5 (set 2)	CATCTTGCTGCAAAGCTGAAAA
	62	RP-HSV-tk	TTGCTGTGTCCCCGTGATC
	63	FP-HSVtk (for 3ER)	CGTTTAAACTTAAGCTTATGGCTTCG
	64	RP-HSVtk (for 5ER)	CAGTTCGCCTCCCCCATC
	65	Stem loop uni probe	TCGCACTGGATACG	5’FAM
				3’BHQ
	66	FP-5’HH cleavage	ACACACACACACACTCATACCACATT
	67	Stem Loop 5’par	GTCGTATCCAGTGCAGGGTCCGAGGTATTCGCACTGGATACGACACATTT
	68	Stem Loop 5’HH mut	GTCGTATCCAGTGCAGGGTCCGAGGTATTCGCACTGGATACGACGGTATT
	69	RP-stem loop uni	CAGTGCAGGGTCCGAGGT
	70	HCCA2-FP-exon2	CCCTCTTCCTCACTTCCCTGTACT
	71	HCCA2-RP-exon 3	CATCAGCTCATTTGCTTCCTTTT
	72	CD24-FP-exon 2	GACATGGGCAGAGCAATGGT
	73	CD24-RP-exon 3	ACTCTGGGAGGAGTTACTTGAAGTTC
	74	VEGF-FP-exon 2	AGAAGGAGGAGGGCAGAATCA
	75	VEGF-RP-exon 3	AGCTGCGCTGATAGACATCCA
	76	FP-Beta-actin(h)	CTGGCACCCAGCACAATG
	77	RP-Beta-actin(h)	GCCGATCCACACGGAGTACT
	78	FP-Beta-actin(m)	GCCCTGAGGCTCTTTTCCA
	79	RP-Beta-actin(m)	TGCCACAGGATTCCATACCTAAG
	For real time RT-PCR to detect HCC markers
	80	FP-AFP	TTTGGGCTGCTCGCTATGA
	81	RP-AFP (exon)	TTGTTTGGAAGCATTCAACTGC
	82	RP-AFP (intron)	GACTACAGTACTGGTTCAGATATCCACG
	83	FP-CD24	GCATCCTGCTAGACGCGC
	84	RP- CD24 (exon)	TGCGTGGGTAGGAGCAGTG
	85	RP-CD24 (intron)	GCGCCAGGGCCTCAC
	86	FP-HCCA2	CTAGGAAAATGCTGTGAAGAGATCC
	87	RP-HCCA2 (exon)	CCAGAATGGGAGCCGGT
	88	RP HCCA2 (intron)	TTCTGCCTCCTACAGACTTCGAG
	89	FP-HSP70	TACGTGGCCTTCACGGACA
	90	RP- HSP70	AACTTGCGGCCAATCAGC
	91	FP-AFU	TCCTGTGTCTTGGAACTGGAACT
	92	RP-AFU (exon)	CTTCCGGAGAGCTGTTCCC
	93	RP-AFU (intron)	CCAGATCCAAAGAGATAACAGAGTAACC
	94	FP-TGFB1	CAAGGACCTCGGCTGGAAG
	95	RP-TGFB1 (exon)	TGCTGTACTGCGTGTCCAGG
	96	RP-TGFB1 (intron)	GCATCTCGTAGCCCGGTG
	97	FP-VEGF	AGTACATCTTCAAGCCATCCTGTGT
	98	RP-VEGF (exon)	GGTGATGTTGGACTCCTCAGTG
	99	RP-VEGF (intron)	TTGCCCCACTTCCCAAAG
	100	FP-GPC3	CGGACGCCACCTGTCAC
	101	RP-GPC3 (exon)	TGGCACGGGAGTTTCTGG
	102	RP-GPC3 (intron)	TAGCGCGCTCAGGGTACAG
	103	FP-IGFII	GGAAGCTGTTGATACCAAAAATAATG
	104	RP-IGFII (exon)	GATAAGTGCGTGTCTTCAAGTCGT
	105	RP-IGFII (intron)	TTGCCAATCCAGTAATTTCAGGTAG
	106	FP-GGT	GGTCCTGGTGCTGGTCATTG
	107	RP-GGT (exon)	TCCCAATCTTCGAGCACTGC
	108	RP-GGT (intron)	ATGTCCCATGCCCTGCC
	109	FP-GP73	CAGGCTGCCCTGTCAGTGA
	110	RP-GP73 (exon)	CCGGCAGCTTCCTGCTC
	111	RP-GP73 (intron)	GTCTGGTGGAAGGGAGTCCA
	112	FP-HGP	TTGATAAAGCAAGAAAACAATGCC
	113	RP-HGP (exon)	TTTGTTTTCATAGAGGTCAAATTCATG
	114	RP-HGP (intron)	TTATGCAATATTTAGGGAGAAGTCAGTTAC
	Oligos synthesized for generating trans-splicing constructs
	115	3ER_∆BD-opt	GCTAGCACCTCTCTAAACCTAAATTAAATTTTCTTCTCTAAACCTCTTTCCTAGTTggactgacgtcactcagtcctcctCCTCAGC
	116	3ER_BD-opt	GCTAGCACCTCTCTAAACCTAAAAAAAATTTTCTTCTCTAAACCTCTTTCCTAGTTggactgacgtcactcagtcctcctCCTCAGC
	117	3ER_∆BD-struc1	GCTAGCGGACTGCTTGAAGCAAGTAGTTAATGGTGGATATTATTCTACCggactgacgtcactcagtcctcctCCTCAGC
	118	3ER_∆BD-struc2	GCTAGCCTTCTCAGTTACAAAAAATACGATGTTATCACGGCTTGACACTGAGAGTAggactgacgtcactcagtcctcctCCTCAGC
	119	3ER_∆BD-opt-inv	GCTAGCACCTCTCTAAACCTAAATTAAATTTTCTTCTCTAAACCTCTTTCCTAGTTaactaggaaagaggttagagagaaatttaattaggttgagaggtCCTCAGC
	120	3ER_BD-struc1	GCTAGCGGACTGCTGGTAGCAAGTAGTTAATGGTGGATATTATTCTACCggactgacgtcactcagtcctcctCCTCAGC
	121	3ER_BD-struc2	GCTAGCCTTCTCAGTTACAAAAAATACGATTGTATCACGGCTTGACACTGAGAGTAggactgacgtcactcagtcctcctCCTCAGC
	122	3ER_BD-opt-inv	GCTAGCACCTCTCTAAACCTAAAAAAAATTTTCTTCTCTAAACCTCTTTCCTAGTTaactaggaaagaggttagagagaaatttatttaggttgagaggtCCTCAGC
	123	5ER_∆BD-opt_HH	GGTACCcctccttcctcctcctcctcctcctcctcctATATACATATACACACACACACACACTCATACCACATTTCAGACATAAAT
	124	5ER_BD-opt_HH	GGTACCcctccttcctcctcctcctcctcctcctcctATATACATATACACACACACACACAGACATACCACATTTCAGACATAAAT
	125	5ER_∆BD-struc1_HH	GGTACCcctccttcctcctcctcctcctcctcctcctGATGTAACTTTTGGAATTGCAAATACATATGTATATATTATGTAATATACATACATATATACATA
	126	5ER_∆BD-opt-inv	GGTACCctgaaatgtgtagattgtgtgtgtggtgtatatgtaatATATACATATACACACACACACACACTCATACCACATTTCAGACATAAAT
	127	5ER_BD-struc1_HH	GGTACCcctccttcctcctcctcctcctcctcctcctGATGTAACTTTTGGAATTGCAAATACATATGTATATATTATGGTATATACATACATATATACATA
	128	5ER_BD-opt-inv	GGTACCctgaaatgtgtagattgtgtgtgtggtgtatatgtaatATATACATATACACACACACACACAGACATACCACATTTCAGACATAAAT
	129	5ER_∆BD-opt_hp_HH	GGTACCcctccttcctcctcctcctcctcctcctcctATATACATATACACACACACACACACTCATACCACATTTCATGAAATGTGGTGACATAAAT
	130	5ER_∆BD-opt_Y_HH	GGTACCcctccttcctcctcctcctcctcctcctcctATATACATATACACACACACACACACTCATACCACATTTCAGACATAAATGCGTAGATAATAACCAGTGAACTTAGCGTGCATGAAAACATGCACGCTGAATCGTAGAAAAAAATCTACGATTCAAGTTCACTGGAATTTATCTACGCGACATAAAT
	131	3ER_∆BD-opt_HCCA2	AACAGTTCCTTTATACAAATTCACCAGATGATACAAAACATATTTTTTTA
	132	3ER_∆BD-opt_CD24	GATCTAAAGATCCTCTACACCAACAAAATTATTATGTTTATTAAACTGAC
	133	3ER_∆BD-opt_VEGF	TTTCTTTCTTGATCCTTATATTCCTGTGCCCCTTTTCCTTCCTCCCCACA
	Underlined = restriction endonuclease cleavage sites
	Lowercase = spacer/linker sequences
